# Supplementary material for: Evidence of a Novel Mitochondrial Signature in Systemic Sclerosis Patients with Chronic Fatigue Syndrome
Source: Int J Mol Sci. 2023 Jul 27;24(15):12057. doi: 10.3390/ijms241512057 (PMC10418481; doi:10.3390/ijms241512057)
Supplement: Supplementary file 1 [file ijms-24-12057-s001.zip]

Archive with 1 entries (1 files):
- ijms-2503426-supplementary.pdf
